# Supplementary material for: Influenza and Pneumococcal Vaccination Uptake in Patients with Rheumatoid Arthritis Treated with Immunosuppressive Therapy in the UK: A Retrospective Cohort Study Using Data from the Clinical Practice Research Datalink
Source: PLoS One. 2016 Apr 20;11(4):e0153848. doi: 10.1371/journal.pone.0153848 (PMC4838312; doi:10.1371/journal.pone.0153848)
Supplement: S1 Table — (XLSX) [file pone.0153848.s001.xlsx]

## Sheet: RA
medcode	readcode	description
5723	N042200	Rheumatoid nodule
49067	N040B00	Rheumatoid arthritis of hip
93715	Nyu1100	[X]Other seropositive rheumatoid arthritis
56202	Nyu1G00	[X]Seropositive rheumatoid arthritis, unspecified
9707	N047.00	Seropositive errosive rheumatoid arthritis
48832	N040700	Rheumatoid arthritis of wrist
844	N040.00	Rheumatoid arthritis
49227	N042.00	Other rheumatoid arthropathy + visceral/systemic involvement
21358	N040200	Rheumatoid arthritis of shoulder
30548	N040N00	Rheumatoid vasculitis
100914	N040400	Rheumatoid arthritis of acromioclavicular joint
100776	N040C00	Rheumatoid arthritis of sacro-iliac joint
70221	Nyu1200	[X]Other specified rheumatoid arthritis
8350	N040T00	Flare of rheumatoid arthritis
59738	N040500	Rheumatoid arthritis of elbow
41941	N040900	Rheumatoid arthritis of PIP joint of finger
49787	G5y8.00	Rheumatoid myocarditis
44743	N040000	Rheumatoid arthritis of cervical spine
9954	H570.00	Rheumatoid lung
53621	N040R00	Rheumatoid nodule
46436	N042100	Rheumatoid lung disease
37431	N042z00	Rheumatoid arthropathy + visceral/systemic involvement NOS
43816	G5yA.00	Rheumatoid carditis
51239	N040F00	Rheumatoid arthritis of ankle
23834	N005.00	Adult Still's Disease
71784	N040J00	Rheumatoid arthritis of other tarsal joint
31724	N04y000	Rheumatoid lung
51238	N040K00	Rheumatoid arthritis of 1st MTP joint
102088	7P20300	Delivery of rehabilitation for rheumatoid arthritis
27603	N04..00	Rheumatoid arthritis and other inflammatory polyarthropathy
31054	N040S00	Rheumatoid arthritis - multiple joint
62401	F371200	Polyneuropathy in rheumatoid arthritis
17412	66H..13	Rheumatoid arthrit. monitoring
63198	N040A00	Rheumatoid arthritis of DIP joint of finger
99414	N040L00	Rheumatoid arthritis of lesser MTP joint
73619	N040G00	Rheumatoid arthritis of subtalar joint
6639	14G1.00	H/O: rheumatoid arthritis
100187	38DZ.00	Disease activity score in rheumatoid arthritis
12019	N04X.00	Seropositive rheumatoid arthritis, unspecified
56838	N04y011	Caplan's syndrome
28853	N04y012	Fibrosing alveolitis associated with rheumatoid arthritis
44203	N040100	Other rheumatoid arthritis of spine
6916	N040P00	Seronegative rheumatoid arthritis
42299	N040800	Rheumatoid arthritis of MCP joint
32001	N04y200	Adult-onset Still's disease
50863	N040D00	Rheumatoid arthritis of knee
23552	N041.00	Felty's syndrome
31209	F396400	Myopathy due to rheumatoid arthritis
70658	N040H00	Rheumatoid arthritis of talonavicular joint
63365	N040600	Rheumatoid arthritis of distal radio-ulnar joint
