# Supplementary material for: Influenza and Pneumococcal Vaccination Uptake in Patients with Rheumatoid Arthritis Treated with Immunosuppressive Therapy in the UK: A Retrospective Cohort Study Using Data from the Clinical Practice Research Datalink
Source: PLoS One. 2016 Apr 20;11(4):e0153848. doi: 10.1371/journal.pone.0153848 (PMC4838312; doi:10.1371/journal.pone.0153848)
Supplement: S2 Table — (XLSX) [file pone.0153848.s002.xlsx]

## Sheet: DMARDs
Product code	Product name
265	Chloroquine sulphate 68mg/5ml oral solution
267	Penicillamine 50mg tablets
270	Azathioprine 50mg powder for solution for injection vials
283	Myocrisin 10mg/0.5ml solution for injection ampoules (Sanofi)
359	Sulfasalazine 3g/100ml enema
370	Salazopyrin 3g/100ml Enema (Pharmacia Ltd)
380	Salazopyrin EN-Tabs 500mg (Pfizer Ltd)
422	Chloroquine phosphate 250mg tablets
451	Azathioprine 25mg tablets
456	Chloroquine sulphate 200mg tablets
463	Nivaquine 272.5mg(200mg base)/5ml Injection (Aventis Pharma)
508	Sulfasalazine 500mg gastro-resistant tablets
516	Chloroquine phosphate 250mg tablets and Proguanil 100mg tablets
571	Azathioprine 50mg tablets
604	Penicillamine 250mg tablets
643	Penicillamine 125mg tablets
671	Imuran 25mg Tablet (Wellcome Medical Division)
672	Hydroxychloroquine 200mg tablets
770	Azathioprine capsules
823	Methotrexate 2.5mg tablets
877	Methotrexate 10mg tablets
972	Neoral 25mg capsules (Novartis Pharmaceuticals UK Ltd)
973	Neoral 100mg capsules (Novartis Pharmaceuticals UK Ltd)
1566	Salazopyrin 500mg Tablet (Pharmacia Ltd)
1626	Ciclosporin 100mg/ml oral solution sugar free
1899	Imuran 50mg Tablet (Wellcome Medical Division)
1905	Neoral 100mg/ml oral solution (Novartis Pharmaceuticals UK Ltd)
2837	Ciclosporin 50mg capsules
2838	Ciclosporin 25mg capsules
2920	Sulfasalazine 500mg tablet
3169	Nivaquine 68mg/5ml Oral solution (Aventis Pharma)
3224	Nivaquine 200mg Tablet (Aventis Pharma)
3267	Myocrisin 50mg/0.5ml solution for injection ampoules (Sanofi)
3325	Avloclor 250mg tablets (AstraZeneca UK Ltd)
3327	Distamine 125mg tablets (Alliance Pharmaceuticals Ltd)
3329	Myocrisin 20mg/0.5ml solution for injection ampoules (Sanofi)
3697	Sulfasalazine 500mg suppositories
3896	Ciclosporin 100mg capsules
3920	Sandimmun 25mg capsules (Novartis Pharmaceuticals UK Ltd)
3934	Auranofin 3mg tablets
4231	Neoral 50mg capsules (Novartis Pharmaceuticals UK Ltd)
4418	Salazopyrin 500mg Suppository (Pharmacia Ltd)
4470	Sodium aurothiomalate 50mg/0.5ml solution for injection ampoules
4946	Plaquenil 200mg tablets (Sanofi)
4970	Leflunomide 100mg tablets
4971	Leflunomide 10mg tablets
4978	Salazopyrin 500mg tablets (Pfizer Ltd)
5427	Sulfasalazine 500mg tablets
6230	Proguanil 100mg & chloroquine 250mg tablets
6882	Adalimumab 40mg injection
6934	Leflunomide 20mg tablets
7221	Paludrine/Avloclor tablets anti-malarial travel pack (AstraZeneca UK Ltd)
7336	Methotrexate 12.5mg/0.5ml solution for injection pre-filled syringes
7337	Methotrexate 10mg/0.4ml solution for injection pre-filled syringes
7497	Sulfasalazine 250mg/5ml oral solution
8327	Methotrexate 50mg/3ml Injection
8583	Methotrexate 25mg/ml Injection
8904	Distamine 250mg tablets (Alliance Pharmaceuticals Ltd)
9528	Methotrexate 5mg/2ml solution for injection vials
9845	Oilatum scalp treatment shampoo (GlaxoSmithKline UK Ltd)
10211	Salazopyrin 500mg suppositories (Pfizer Ltd)
10658	Chloroquine phosphate 80mg/5ml oral solution
10842	Sodium aurothiomalate 10mg/0.5ml solution for injection ampoules
11767	Sulfasalazine 250mg/5ml oral suspension
11959	Distamine 50mg Tablet (Alliance Pharmaceuticals Ltd)
12339	Azamune 50mg Tablet (Penn Pharmaceuticals Ltd)
12816	Methotrexate 100mg/ml Injection
13022	Nivaquine 200mg tablets (Sanofi)
13320	Azathioprine 10mg tablets
13321	Salazopyrin 3g/100ml enema (Pfizer Ltd)
13428	Maxtrex 2.5mg tablets (Pfizer Ltd)
13493	Ridaura Tiltab 3mg tablets (Astellas Pharma Ltd)
13494	Sandimmun 100mg/ml oral solution (Novartis Pharmaceuticals UK Ltd)
13556	Sandimmun 100mg capsules (Novartis Pharmaceuticals UK Ltd)
14054	Salazopyrin 250mg/5ml oral suspension (Pfizer Ltd)
14347	Methotrexate 20mg/0.8ml solution for injection pre-filled syringes
14348	Metoject 20mg/2ml solution for injection pre-filled syringes (medac UK)
14395	Imuran 50mg powder for solution for injection vials (Aspen Pharma Trading Ltd)
14748	Methotrexate sodium 25mg/ml Injection
14828	Nivaquine 68mg/5ml syrup (Sanofi)
14886	Enbrel 25mg powder and solvent for solution for injection vials (Pfizer Ltd)
15362	Chloroquine sulphate 200mg/5ml solution for injection ampoules
15373	Sulfasalazine 500mg suppositories
15596	Sandimmun 50mg capsules (Novartis Pharmaceuticals UK Ltd)
15921	Etanercept 25mg powder and solvent for solution for injection vials
16035	Ciclosporin 10mg capsules
16137	Neoral 10mg capsules (Novartis Pharmaceuticals UK Ltd)
16519	Methotrexate 25mg/1ml solution for injection pre-filled syringes
16522	Arava 10mg tablets (Sanofi)
16540	Methotrexate 15mg/0.6ml solution for injection pre-filled syringes
16570	Methotrexate 7.5mg/0.3ml solution for injection pre-filled syringes
16606	Sodium aurothiomalate 20mg/0.5ml solution for injection ampoules
16822	Infliximab 100mg powder for solution for infusion vials
17035	Methotrexate 2.5mg/5ml oral suspension
17642	Arava 20mg tablets (Sanofi)
17672	Methotrexate 22.5mg/0.9ml solution for injection pre-filled syringes
17880	Salazopyrin 250mg/5ml Liquid (Pharmacia Ltd)
18424	Methotrexate sodium 2.5mg Tablet
18460	Arava 100mg tablets (Sanofi)
18890	Methotrexate 17.5mg/0.7ml solution for injection pre-filled syringes
19072	Oprisine 50mg Tablet (Opus Pharmaceuticals Ltd)
19257	Enbrel 50mg powder and solvent for solution for injection vials (Wyeth Pharmaceuticals)
19370	Ciclosporin 50mg/ml concentrate solution infusion
20255	Pendramine 250mg Tablet (Viatris Pharmaceuticals Ltd)
20862	Sulfasalazine 500mg gastro-resistant tablets (Actavis UK Ltd)
20951	Methotrexate 2.5mg tablets (Mercury Pharma Group Ltd)
21753	Maxtrex 10mg tablets (Pfizer Ltd)
21889	METHOTREXATE 25MG/1ML
21899	Immunoprin 50mg tablets (Ashbourne Pharmaceuticals Ltd)
22392	Remicade 100mg powder for solution for infusion vials (Merck Sharp & Dohme Ltd)
22982	Azathioprine 50mg/5ml oral solution
23401	Sulazine EC 500mg tablets (Genesis Pharmaceuticals Ltd)
23441	Malarivon 80mg/5ml syrup (Wallace Manufacturing Chemists Ltd)
23850	Humira 40mg Injection (Abbott Laboratories Ltd)
24634	Methotrexate 25mg/2.5ml solution for injection pre-filled syringes
24783	Methotrexate 50mg/2ml Injection
26064	Methotrexate 20mg/2ml solution for injection pre-filled syringes
26261	Berkaprine 50mg Tablet (Rorer Pharmaceuticals Ltd)
26387	Etanercept 50mg powder and solvent for solution for injection vials
26790	Sandimmun 50mg/ml Concentrate for solution for infusion (Novartis Pharmaceuticals UK Ltd)
27342	Maxtrex 2.5mg/ml Injection (Pharmacia Ltd)
27400	Metoject 15mg/1.5ml solution for injection pre-filled syringes (medac UK)
27404	Methotrexate 15mg/1.5ml solution for injection pre-filled syringes
27579	METHOTREXATE
27642	Methotrexate 27.5mg/1.1ml solution for injection pre-filled syringes
28041	Methotrexate 12.5mg/5ml oral suspension
28490	Rituximab 100mg/10ml solution for infusion vials
29069	Methotrexate 500mg/vial sterile powder
29340	Azathioprine 50mg tablets (IVAX Pharmaceuticals UK Ltd)
29566	Hydroxychloroquine 200mg/5ml oral solution
29721	Pendramine 125mg Tablet (Viatris Pharmaceuticals Ltd)
30495	Imuran 10mg Tablet (Wellcome Medical Division)
30703	Methotrexate 30mg/1.2ml solution for injection pre-filled syringes
30780	Methotrexate 2.5mg Tablet (Pharmacia Ltd)
30925	Penicillamine 250mg tablets (Actavis UK Ltd)
30932	Methotrexate 5mg/0.2ml solution for injection pre-filled syringes
31120	Penicillamine 125mg Tablet (IVAX Pharmaceuticals UK Ltd)
31215	Azathioprine 50mg tablets (Kent Pharmaceuticals Ltd)
31216	Penicillamine 125mg tablets (Actavis UK Ltd)
31217	Penicillamine 250mg tablets (A A H Pharmaceuticals Ltd)
31667	Sulfasalazine 500mg tablets (A A H Pharmaceuticals Ltd)
31683	Sulfasalazine 3g/100ml retention enema
31949	Sulfasalazine 500mg tablets (Actavis UK Ltd)
32101	Azathioprine 25mg tablets (A A H Pharmaceuticals Ltd)
32111	Methotrexate 2.5mg tablets (Hospira UK Ltd)
32229	Methotrexate 500mg/20ml solution for injection vials
32418	Kineret 100mg/0.67ml solution for injection pre-filled syringes (Swedish Orphan Biovitrum Ltd)
32865	Methotrexate 10mg/1ml solution for injection pre-filled syringes
33601	Metoject 25mg/2.5ml solution for injection pre-filled syringes (medac UK)
33682	Sulfasalazine 500mg Gastro-resistant tablet (DDSA Pharmaceuticals Ltd)
33968	Sulfasalazine 500mg Tablet (Approved Prescription Services Ltd)
34258	Methotrexate 20mg/0.8ml Injection (Central Homecare)
34451	Azathioprine 50mg tablets (Generics (UK) Ltd)
34473	Sulfasalazine 500mg tablets (Generics (UK) Ltd)
34684	Penicillamine 250mg tablets (Generics (UK) Ltd)
34687	Azathioprine 50mg tablets (A A H Pharmaceuticals Ltd)
34816	Azathioprine 25mg tablets (Generics (UK) Ltd)
34894	Sulfasalazine 500mg Gastro-resistant tablet (Ceretron Ltd)
34929	Methotrexate 10mg tablets (Hospira UK Ltd)
35126	Etanercept 50mg injection solution
35402	Methotrexate 7.5mg/0.75ml solution for injection pre-filled syringes
35419	Enbrel 25mg/0.5ml solution for injection pre-filled syringes (Pfizer Ltd)
35518	Azathioprine 50mg/5ml oral suspension
35752	Methotrexate 7.5mg/5ml oral suspension
35865	Metoject 7.5mg/0.75ml solution for injection pre-filled syringes (medac UK)
36008	Etanercept 25mg/0.5ml solution for injection pre-filled syringes
36167	Methotrexate 1g/10ml solution for injection vials
36294	Rituximab 500mg/50ml solution for infusion vials
36556	Enbrel 50mg Solution for injection (Pfizer Consumer Healthcare Ltd)
36726	Anakinra 100mg/0.67ml solution for injection pre-filled syringes
36792	Azathioprine 250mg/5ml oral solution
36800	Methotrexate 10mg/5ml oral solution
36849	Methotrexate 10mg/5ml oral suspension
37117	Metoject 10mg/1ml solution for injection pre-filled syringes (medac UK)
38056	Ciclosporin 50mg/1ml solution for infusion ampoules
39111	Rituximab 10mg/ml concentrated intravenous infusion
39115	Azathioprine 10mg capsules
40170	Penicillamine 125mg tablets (Generics (UK) Ltd)
40273	Methotrexate 20mg/0.4ml solution for injection pre-filled syringes
40280	Metoject 7.5mg/0.15ml solution for injection pre-filled syringes (medac UK)
40281	Methotrexate 15mg/0.3ml solution for injection pre-filled syringes
40284	Metoject 15mg/0.3ml solution for injection pre-filled syringes (medac UK)
40292	Metoject 20mg/0.4ml solution for injection pre-filled syringes (medac UK)
40293	Metoject 25mg/0.5ml solution for injection pre-filled syringes (medac UK)
40301	Methotrexate 7.5mg/0.15ml solution for injection pre-filled syringes
40328	Methotrexate 25mg/0.5ml solution for injection pre-filled syringes
40356	Metoject 10mg/0.2ml solution for injection pre-filled syringes (medac UK)
40371	Methotrexate 10mg/0.2ml solution for injection pre-filled syringes
41058	Enbrel Paediatric 25mg powder and solvent for solution for injection vials (Pfizer Ltd)
41086	Methotrexate 5g/50ml solution for infusion vials
41104	Methotrexate 2.5mg tablets (Wockhardt UK Ltd)
41502	Tocilizumab 80mg/4ml solution for infusion vials
41585	Methotrexate sodium 2.5mg Tablet (Wyeth Pharmaceuticals)
41620	Azathioprine 50mg tablets (Teva UK Ltd)
41670	Azathioprine 50mg Tablet (C P Pharmaceuticals Ltd)
42178	Sulfasalazine 500mg Tablet (Berk Pharmaceuticals Ltd)
42448	Deximune 50mg capsules (Dexcel-Pharma Ltd)
42449	Deximune 100mg capsules (Dexcel-Pharma Ltd)
42637	Deximune 25mg capsules (Dexcel-Pharma Ltd)
42924	Ciclosporin 250mg/5ml solution for infusion ampoules
42988	Imuran 50mg tablets (Aspen Pharma Trading Ltd)
43077	Imuran 25mg tablets (Aspen Pharma Trading Ltd)
43562	Azathioprine 50mg tablets (Actavis UK Ltd)
43703	Cimzia 200mg/1ml solution for injection pre-filled syringes (UCB Pharma Ltd)
44100	Certolizumab pegol 200mg/1ml solution for injection pre-filled syringes
44183	Sulfasalazine 500mg gastro-resistant tablets (A A H Pharmaceuticals Ltd)
44411	Chloroquine sulphate 200mg/5ml solution for injection ampoules (Sanofi)
44908	Methotrexate 30mg/0.6ml solution for injection pre-filled syringes
45023	Quinoric 200mg tablets (Bristol Laboratories Ltd)
45165	Methotrexate 20mg/1ml solution for injection pre-filled syringes
45558	Methotrexate 25mg/1.25ml solution for injection pre-filled syringes
46039	Methotrexate 30mg/1.5ml solution for injection pre-filled syringes
46098	Metoject 12.5mg/0.25ml solution for injection pre-filled syringes (medac UK)
46129	Methotrexate 22.5mg/0.45ml solution for injection pre-filled syringes
46152	Methotrexate 12.5mg/0.25ml solution for injection pre-filled syringes
46156	Methotrexate 17.5mg/0.35ml solution for injection pre-filled syringes
46197	Metoject 22.5mg/0.45ml solution for injection pre-filled syringes (medac UK)
46265	Metoject 17.5mg/0.35ml solution for injection pre-filled syringes (medac UK)
46348	Tocilizumab 200mg/10ml solution for infusion vials
