# Supplementary material for: Influenza and Pneumococcal Vaccination Uptake in Patients with Rheumatoid Arthritis Treated with Immunosuppressive Therapy in the UK: A Retrospective Cohort Study Using Data from the Clinical Practice Research Datalink
Source: PLoS One. 2016 Apr 20;11(4):e0153848. doi: 10.1371/journal.pone.0153848 (PMC4838312; doi:10.1371/journal.pone.0153848)
Supplement: S4 Table — (XLSX) [file pone.0153848.s004.xlsx]

## Sheet: Medcodes
medcode	readcode	description
5764	7L19700	Subcutaneous injection of Pneumovax II
53198	657K.00	Booster pneumococcal vaccination
36826	6572000	Pneumococcal vaccination given
97759	657P.00	Pneumococcal vaccination given by other healthcare provider
11363	6572	Pneumococcal vaccination
30411	9Oo..00	Pneumococcal vaccination administration

## Sheet: Prodcodes
prodcode	Product name
930	Pneumovax II vaccine solution for injection 0.5ml vials (sanofi pasteur MSD Ltd)
832	Pneumococcal polysaccharide vaccine solution for injection 0.5ml vials
3684	Pnu-Imune vaccine solution for injection 0.5ml vials (Wyeth Pharmaceuticals)
1327	PNEUMOVAX VAC
15482	PNEUMOVAC PLUS VACCINE VAC
50264	Pneumovax II vaccine solution for injection 0.5ml pre-filled syringes (sanofi pasteur MSD Ltd)
42602	Prevenar 13 vaccine suspension for injection 0.5ml pre-filled syringes (Pfizer Ltd)
42612	Pneumococcal polysaccharide conjugated vaccine (adsorbed) suspension for injection 0.5ml pre-filled syringes
42991	Pneumococcal 10-valent saccharide conjugated absorbed vaccine
821	Pneumococcal polysaccharide conjugated vaccine (adsorbed) suspension for injection 0.5ml vials
50338	Prevenar vaccine suspension for injection 0.5ml pre-filled syringes (Pfizer Ltd)
53159	Synflorix vaccine suspension for injection 0.5ml pre-filled syringes (GlaxoSmithKline UK Ltd)
