# Supplementary material for: Influenza and Pneumococcal Vaccination Uptake in Patients with Rheumatoid Arthritis Treated with Immunosuppressive Therapy in the UK: A Retrospective Cohort Study Using Data from the Clinical Practice Research Datalink
Source: PLoS One. 2016 Apr 20;11(4):e0153848. doi: 10.1371/journal.pone.0153848 (PMC4838312; doi:10.1371/journal.pone.0153848)
Supplement: S5 Table — (XLSX) [file pone.0153848.s005.xlsx]

## Sheet: medcodes
medcode	readcode	description	eversmoker
18573	8H7i.00	Referral to smoking cessation advisor	1
12941	1372.11	Occasional smoker	1
12946	137F.00	Ex-smoker - amount unknown	1
12964	137C.00	Keeps trying to stop smoking	1
776	137K.00	Stopped smoking	1
33	1371	Never smoked tobacco	0
12944	1373	Light smoker - 1-9 cigs/day	1
26096	13cA.00	Smokes drugs	1
101764	13p5000	Practice based smoking cessation programme start date	1
12961	1377	Ex-trivial smoker (<1/day)	1
3568	1375	Heavy smoker - 20-39 cigs/day	1
90522	745Hz00	Smoking cessation therapy NOS	1
74907	745H.00	Smoking cessation therapy	1
94958	745H400	Smoking cessation drug therapy	1
12958	1372	Trivial smoker - < 1 cig/day	1
98154	8HkQ.00	Referral to NHS stop smoking service	1
31114	137b.00	Ready to stop smoking	1
40418	9OO2.00	Refuses stop smoking monitor	1
102361	9NS0200	Referral for smoking cessation service offered	1
10558	137R.00	Current smoker	1
9045	ZG23300	Advice on smoking	1
12956	137A.00	Ex-heavy smoker (20-39/day)	1
12240	137G.00	Trying to give up smoking	1
91708	745Hy00	Other specified smoking cessation therapy	1
100495	137l.00	Ex roll-up cigarette smoker	1
98137	67H6.00	Brief intervention for smoking cessation	1
11788	1371.11	Non-smoker	0
93	137P.00	Cigarette smoker	1
12951	137Q.11	Smoking restarted	1
19488	137O.00	Ex cigar smoker	1
10742	8HTK.00	Referral to stop-smoking clinic	1
103507	8CdB.00	Stop smoking service opportunity signposted	1
99838	137K000	Recently stopped smoking	1
10211	13p..00	Smoking cessation milestones	1
38112	13p5.00	Smoking cessation programme start date	1
90	137S.00	Ex smoker	1
104185	8IEM.00	Smoking cessation drug therapy declined	1
16717	H310100	Smokers' cough	1
7622	8CAL.00	Smoking cessation advice	1
1823	137P.11	Smoker	1
12952	137Q.00	Smoking started	1
12953	9OO1.00	Attends stop smoking monitor.	1
12942	137..11	Smoker - amount smoked	1
12966	137V.00	Smoking reduced	1
12878	137T.00	Date ceased smoking	1
100099	8IAj.00	Smoking cessation advice declined	1
12957	1378	Ex-light smoker (1-9/day)	1
11527	9N4M.00	DNA - Did not attend smoking cessation clinic	1
30762	137d.00	Not interested in stopping smoking	1
101338	137m.00	Failed attempt to stop smoking	1
30423	137c.00	Thinking about stopping smoking	1
10184	67A3.00	Pregnancy smoking advice	1
11356	9N2k.00	Seen by smoking cessation advisor	1
12959	137B.00	Ex-very heavy smoker (40+/day)	1
12943	137J.00	Cigar smoker	1
12947	137H.00	Pipe smoker	1
26470	137N.00	Ex pipe smoker	1
105999	1V08.00	Smokes drugs in cigarette form	1
60	137L.00	Current non-smoker	0
102951	13p8.00	Lost to smoking cessation follow-up	1
1822	1376	Very heavy smoker - 40+cigs/d	1
1878	1374	Moderate smoker - 10-19 cigs/d	1
12955	1379	Ex-moderate smoker (10-19/day)	1
97210	137j.00	Ex-cigarette smoker	1
98245	8HBM.00	Stop smoking face to face follow-up	1
41979	137e.00	Smoking restarted	1
41042	8CAg.00	Smoking cessation advice provided by community pharmacist	1
34126	13p0.00	Negotiated date for cessation of smoking	1
104230	8IEK.00	Smoking cessation programme declined	1

## Sheet: Prodcodes
prodcode	Product name
42221	Nicotine 4mg lozenges sugar free (Teva UK Ltd)
38958	Nicotinell 1mg lozenges (Novartis Consumer Health UK Ltd)
41765	Nicotinell Mint 2mg medicated chewing gum (Novartis Consumer Health UK Ltd)
5502	Nicotine 15mg/16hours transdermal patches
39123	Nicotine 25mg/16hours transdermal patches
58034	Nicotine 2.5mg orodispersible films sugar free
5784	Nicotine 4mg lozenges sugar free
42047	Nicotinell Liquorice 4mg medicated chewing gum (Novartis Consumer Health UK Ltd)
5457	Nicotine 5mg/16hours transdermal patches
41860	Nicotine bitartrate 2mg Sublingual tablet
27414	Varenicline 1mg tablets
41923	Nicotine 15mg/16 hours transdermal patches and Nicotine 2mg medicated chewing gum sugar free
5515	Nicotine 1mg Lozenge
46717	Nicotine 15mg inhalation cartridges with device
14556	TRANSDERMAL NICOTINE PATCH 10 MG
5606	Nicotinell tts 20 sq cm Transdermal patch (Novartis Consumer Health UK Ltd)
40617	Nicotinell TTS 20 patches (Novartis Consumer Health UK Ltd)
3818	Nicotinell tts 30 sq cm Transdermal patch (Novartis Consumer Health UK Ltd)
25510	Nicotine 2mg mint flavour chewing-gum
37646	Nicotine 1.5mg lozenges sugar free
41879	Nicotinell Liquorice 2mg medicated chewing gum (Novartis Consumer Health UK Ltd)
5946	Nicotinell 2mg Medicated chewing-gum (Novartis Consumer Health UK Ltd)
45504	Nicotine 1mg/dose oromucosal spray sugar free
6448	Nicotine 21mg/24hours transdermal patches
8297	NICOTINE TRANSDERMAL PATCH 20CM
42048	Nicotine bitartrate 1mg lozenges sugar free
33392	Nicotine 22mg/24 hr Transdermal patch
41909	Nicotinell Mint 4mg medicated chewing gum (Novartis Consumer Health UK Ltd)
8534	TRANSDERMAL NICOTINE PATCH 5 MG
5944	Nicotine 10mg inhalation cartridges with device
6698	Nicotinell 2mg lozenges (Novartis Consumer Health UK Ltd)
41881	Nicotinell Classic 2mg medicated chewing gum (Novartis Consumer Health UK Ltd)
9591	Nicotine 14mg/24hours transdermal patches
5758	Nicotine 4mg medicated chewing gum sugar free
116	NICOTINE TRANSDERMAL PATCH 30CM
8571	Nicotine 500micrograms/dose nasal spray
27412	Varenicline 1mg tablets and Varenicline 500microgram tablets
11718	Nicotine 2mg sublingual tablets sugar free
13048	Nicotinell 4mg Medicated chewing-gum (Novartis Consumer Health UK Ltd)
5531	Nicotinell 1mg Lozenge (Novartis Consumer Health UK Ltd)
41808	Nicotinell Fruit 4mg medicated chewing gum (Novartis Consumer Health UK Ltd)
5115	Bupropion 150mg modified-release tablets
7303	Nicotinell tts 10 sq cm Transdermal patch (Novartis Consumer Health UK Ltd)
25516	Nicotine 4mg mint flavour chewing-gum
42011	Nicotinell Classic 4mg medicated chewing gum (Novartis Consumer Health UK Ltd)
46588	Nicotinell Icemint 2mg medicated chewing gum (Novartis Consumer Health UK Ltd)
40683	Nicotinell TTS 10 patches (Novartis Consumer Health UK Ltd)
46701	Nicotinell Icemint 4mg medicated chewing gum (Novartis Consumer Health UK Ltd)
41931	Nicotinell Fruit 2mg medicated chewing gum (Novartis Consumer Health UK Ltd)
9806	Nicotine 2mg lozenges sugar free
35089	Varenicline 500microgram tablets
9804	Nicotine 7mg/24hours transdermal patches
42286	Nicotine bitartrate 2mg lozenges sugar free
6323	Nicotine 2mg medicated chewing gum sugar free
40620	Nicotinell TTS 30 patches (Novartis Consumer Health UK Ltd)
55590	Nicotine 11mg/24 hr Transdermal patch
5479	Nicotine 10mg/16hours transdermal patches
