# Supplementary material for: Influenza and Pneumococcal Vaccination Uptake in Patients with Rheumatoid Arthritis Treated with Immunosuppressive Therapy in the UK: A Retrospective Cohort Study Using Data from the Clinical Practice Research Datalink
Source: PLoS One. 2016 Apr 20;11(4):e0153848. doi: 10.1371/journal.pone.0153848 (PMC4838312; doi:10.1371/journal.pone.0153848)
Supplement: S6 Table — (XLSX) [file pone.0153848.s006.xlsx]

## Sheet: Chronic Respiratory Disease
medcode	readcode	Description
5710	H3z..00	Chronic obstructive airways disease NOS
5798	H312000	Chronic asthmatic bronchitis
100610	C370400	Arthropathy in cystic fibrosis
43285	H48..00	Progressive massive fibrosis
92955	H32y000	Acute vesicular emphysema
99536	H320300	Bullous emphysema with collapse
27819	H312.00	Obstructive chronic bronchitis
25603	H310.00	Simple chronic bronchitis
4892	H33z000	Status asthmaticus NOS
41491	H341.00	Post-infective bronchiectasis
5909	H312011	Chronic wheezy bronchitis
54893	H582.00	Compensatory emphysema
10863	H36..00	Mild chronic obstructive pulmonary disease
13065	663V200	Moderate asthma
1555	H33..11	Bronchial asthma
37247	H3z..11	Chronic obstructive pulmonary disease NOS
70787	H32y100	Atrophic (senile) emphysema
23446	H42z.00	Silica pneumoconiosis NOS
10802	H37..00	Moderate chronic obstructive pulmonary disease
9876	H38..00	Severe chronic obstructive pulmonary disease
3366	663V300	Severe asthma
49194	H432.00	Berylliosis
23492	H320z00	Chronic bullous emphysema NOS
61118	H310z00	Simple chronic bronchitis NOS
69017	C370100	Cystic fibrosis with meconium ileus
60188	H320200	Giant bullous emphysema
66043	H31y.00	Other chronic bronchitis
15693	A115.00	Tuberculous bronchiectasis
794	H32..00	Emphysema
11370	1O2..00	Asthma confirmed
44525	H312z00	Obstructive chronic bronchitis NOS
15626	H310000	Chronic catarrhal bronchitis
63479	H32y200	MacLeod's unilateral emphysema
78	H33..00	Asthma
12987	H33z200	Late-onset asthma
18905	C370300	Cystic fibrosis with intestinal manifestations
8303	H41..00	Asbestosis
59263	H32y111	Acute interstitial emphysema
46578	H321.00	Panlobular emphysema
67040	H3y..11	Other specified chronic obstructive pulmonary disease
65344	C370000	Cystic fibrosis with no meconium ileus
68662	H320100	Zonal bullous emphysema
15157	H31z.00	Chronic bronchitis NOS
19492	H40..00	Coal workers' pneumoconiosis
62233	H421.00	Simple silicosis
89206	H423.00	Massive silicotic fibrosis
4442	H33z.00	Asthma unspecified
25796	H332.00	Mixed asthma
40823	H334.00	Brittle asthma
94575	H433.00	Graphite fibrosis of lung
14798	H312100	Emphysematous bronchitis
56860	H320000	Segmental bullous emphysema
31423	H45..00	Pneumoconiosis NOS
68066	H31yz00	Other chronic bronchitis NOS
93568	H39..00	Very severe chronic obstructive pulmonary disease
94894	H431.00	Bauxite fibrosis of lung
73065	C370y00	Cystic fibrosis with other manifestations
102922	C370800	Cystic fibrosis related cirrhosis
37959	H311100	Fetid chronic bronchitis
33450	H32z.00	Emphysema NOS
3243	H31..00	Chronic bronchitis
11466	SP2y000	Surgical emphysema
23461	H43z.00	Pneumoconiosis due to inorganic dust NOS
22905	H581.00	Interstitial emphysema
21257	H4...12	Occupational lung disease
60805	H420.00	Talc pneumoconiosis
71853	H422.00	Complicated silicosis
16070	H33zz00	Asthma NOS
2680	23E5.00	O/E - fibrosis of lung present
23481	G581.11	Asthma - cardiac
2195	H34..00	Bronchiectasis
45089	H31y100	Chronic tracheobronchitis
18914	C370200	Cystic fibrosis with pulmonary manifestations
1001	H3...00	Chronic obstructive pulmonary disease
61513	H311z00	Mucopurulent chronic bronchitis NOS
7884	H3y1.00	Chron obstruct pulmonary dis wth acute exacerbation, unspec
63172	H450.00	Pneumoconiosis associated with tuberculosis
40159	H311000	Purulent chronic bronchitis
64721	H464000	Chronic emphysema due to chemical fumes
22536	H4y1000	Chronic pulmonary fibrosis following radiation
3665	H331.11	Late onset asthma
65733	Hyu3100	[X]Other specified chronic obstructive pulmonary disease
104608	H3A..00	End stage chronic obstructive airways disease
40788	H32y.00	Other emphysema
47782	H464200	Chronic pulmonary fibrosis due to chemical fumes
65376	H43..00	Pneumoconiosis due to other inorganic dust
7994	23E5.11	O/E - fibrosis of lung
10980	H322.00	Centrilobular emphysema
103224	C370500	Cystic fibrosis with distal intestinal obstruction syndrome
21061	H3y0.00	Chronic obstruct pulmonary dis with acute lower resp infectn
24248	H313.00	Mixed simple and mucopurulent chronic bronchitis
11150	H311.00	Mucopurulent chronic bronchitis
46460	H42..00	Silica and silicate pneumoconiosis
105939	Hyu4000	[X]Pneumoconiosis due to other dust containing silica
10487	663j.00	Asthma - currently active
20364	H340.00	Recurrent bronchiectasis
32679	H34z.00	Bronchiectasis NOS
998	H3...11	Chronic obstructive airways disease
66058	Hyu3000	[X]Other emphysema
6220	C370.00	Cystic fibrosis
16410	H32yz00	Other emphysema NOS
49770	C370z00	Cystic fibrosis NOS
26306	H320.00	Chronic bullous emphysema

## Sheet: Chronic Heart Disease
medcode	readcode	Description
61660	G211000	Benign hypertensive heart disease without CCF
1676	G3z..00	Ischaemic heart disease NOS
27951	G31..00	Other acute and subacute ischaemic heart disease
31464	G21z.00	Hypertensive heart disease NOS
94870	G580400	Congestive heart failure due to valvular disease
63217	G40..00	Acute pulmonary heart disease
50157	G210.00	Malignant hypertensive heart disease
20001	G1z..00	Chronic rheumatic heart disease NOS
1223	G58..11	Cardiac failure
105938	G211z00	Benign hypertensive heart disease NOS
9913	1O1..00	Heart failure confirmed
71046	G41yz00	Other chronic pulmonary heart disease NOS
35713	G34yz00	Other specified chronic ischaemic heart disease NOS
20416	G3...12	Atherosclerotic heart disease
1792	G3...13	IHD - Ischaemic heart disease
4024	G58z.00	Heart failure NOS
68979	Gyu5.00	[X]Other forms of heart disease
1811	G5yz.00	Other heart disease NOS
62718	G21z100	Hypertensive heart disease NOS with CCF
54113	G41y.00	Other chronic pulmonary heart disease
20035	G557500	Thyrotoxic heart disease
101138	G583.00	Heart failure with normal ejection fraction
30667	G557000	Amyloid heart disease
103046	G210z00	Malignant hypertensive heart disease NOS
5743	G54z500	Valvular heart disease
27977	G31yz00	Other acute and subacute ischaemic heart disease NOS
17278	G58z.12	Cardiac failure NOS
24783	G3...11	Arteriosclerotic heart disease
10109	G....13	Heart diseases
240	G3...00	Ischaemic heart disease
9312	G1...00	Chronic rheumatic heart disease
34633	G34y.00	Other specified chronic ischaemic heart disease
47037	G558300	Sarcoid heart disease
49844	G557100	Beriberi heart disease
68401	Gyu3200	[X]Other forms of acute ischaemic heart disease
42901	G411.00	Kyphoscoliotic heart disease
22383	G3y..00	Other specified ischaemic heart disease
10079	G580.12	Right heart failure
10154	G580.13	Right ventricular failure
36193	G5y..00	Other specified heart disease
23707	G580000	Acute congestive heart failure
884	G581.00	Left ventricular failure
104275	G584.00	Right ventricular failure
59854	G1yzz00	Other rheumatic heart disease NOS
2062	G58..00	Heart failure
100051	Gyu0000	[X]Other acute rheumatic heart disease
9413	G31y.00	Other acute and subacute ischaemic heart disease
30171	G5...00	Other forms of heart disease
47637	Gyu3300	[X]Other forms of chronic ischaemic heart disease
32671	G580100	Chronic congestive heart failure
21837	G232.00	Hypertensive heart&renal dis wth (congestive) heart failure
16173	G21zz00	Hypertensive heart disease NOS
27964	G582.00	Acute heart failure
398	G580.00	Congestive heart failure
5942	G581.13	Impaired left ventricular function
95334	G210000	Malignant hypertensive heart disease without CCF
18889	G34z000	Asymptomatic coronary heart disease
28138	G34..00	Other chronic ischaemic heart disease
27884	G580200	Decompensated cardiac failure
15782	G41z.00	Chronic pulmonary heart disease NOS
5255	G581000	Acute left ventricular failure
46294	G41..00	Chronic pulmonary heart disease
1344	G340.12	Coronary artery disease
52427	G211.00	Benign hypertensive heart disease
1490	G5z..00	Heart disease NOS
22412	G4...11	Heart disease - pulmonary
61166	G21z000	Hypertensive heart disease NOS without CCF
11424	G580300	Compensated cardiac failure
2906	G580.11	Congestive cardiac failure
65533	G40z.00	Acute pulmonary heart disease NOS
16292	G21..00	Hypertensive heart disease
9524	G580.14	Biventricular failure
15754	G34z.00	Other chronic ischaemic heart disease NOS
52127	G211100	Benign hypertensive heart disease with CCF

## Sheet: Chronic Kidney Disease
medcode	readcode	Description
61930	Kyu2.00	[X]Renal failure
24292	SP15412	Post operative renal failure
47672	K01x400	Nephrotic syndrome in systemic lupus erythematosus
35235	K04y.00	Other acute renal failure
105209	K045.00	Acute renal failure due to non-traumatic rhabdomyolysis
70874	7B00y00	Other specified transplantation of kidney
95188	1Z1C.11	CKD stage 3 without proteinuria
71314	L093.00	Renal failure following abortive pregnancy
95180	1Z1F.11	CKD stage 3B with proteinuria
99312	1Z1H.11	CKD stage 4 with proteinuria
96179	L393100	Post-delivery acute renal failure - delivered with p/n prob
9840	K010.00	Nephrotic syndrome with proliferative glomerulonephritis
23913	K014.00	Nephrotic syndrome, minor glomerular abnormality
95508	1Z1K.00	Chronic kidney disease stage 5 with proteinuria
105267	K04B.00	Acute renal failure due to traumatic rhabdomyolysis
95177	1Z1G.00	Chronic kidney disease stage 3B without proteinuria
57926	K013.12	Steroid sensitive nephrotic syndrome
34366	7B01z00	Total nephrectomy NOS
97587	1Z1J.11	CKD stage 4 without proteinuria
97683	1Z1L.11	CKD stage 5 without proteinuria
27427	K01z.00	Nephrotic syndrome NOS
6136	7B01000	Radical nephrectomy
39598	SP15411	Kidney failure as a complication of care
99644	K012.00	Nephrotic syndrome+membranoproliferative glomerulonephritis
19316	K016.00	Nephrotic syndrome, diffuse membranous glomerulonephritis
68659	G23z.00	Hypertensive heart and renal disease NOS
72458	L393000	Post-delivery acute renal failure unspecified
1600	7B01100	Nephroureterectomy-unspecified
17365	K01B.00	Nephrotic syndrome, diffuse crescentic glomerulonephritis
56987	K01A.00	Nephrotic syndrome, dense deposit disease
95179	1Z16.00	Chronic kidney disease stage 3B
95408	1Z1D.00	Chronic kidney disease stage 3A with proteinuria
95178	1Z1F.00	Chronic kidney disease stage 3B with proteinuria
95122	1Z1H.00	Chronic kidney disease stage 4 with proteinuria
99160	1Z1K.11	CKD stage 5 with proteinuria
100633	1Z1G.11	CKD stage 3B without proteinuria
2773	K0...00	Nephritis, nephrosis and nephrotic syndrome
58750	K01x300	Nephrotic syndrome in polyarteritis nodosa
11745	7B00100	Transplantation of kidney from live donor
2997	7B00.00	Transplantation of kidney
95406	1Z1J.00	Chronic kidney disease stage 4 without proteinuria
95405	1Z1L.00	Chronic kidney disease stage 5 without proteinuria
50472	K018.00	Nephrotic syn,difus endocapilary proliftv glomerulonephritis
32423	G222.00	Hypertensive renal disease with renal failure
53940	Kyu2100	[X]Other chronic renal failure
8330	K0D..00	End-stage renal disease
15945	SK05.00	Renal failure following crush syndrome
12479	1Z13.00	Chronic kidney disease stage 4
94965	1Z15.00	Chronic kidney disease stage 3A
28684	G233.00	Hypertensive heart and renal disease with renal failure
104857	K043000	Acute renal failure due to ACE inhibitor
12720	1Z1..00	Chronic renal impairment
107241	K043400	Acute renal failure induced by non-steroid anti-inflamm drug
21989	K019.00	Nephrotic syn,diffuse mesangiocapillary glomerulonephritis
53852	K05..12	End stage renal failure
95175	1Z1E.00	Chronic kidney disease stage 3A without proteinuria
100205	K0E..00	Acute-on-chronic renal failure
5504	7B00z00	Transplantation of kidney NOS
350	K06..00	Renal failure unspecified
47922	K01x000	Nephrotic syndrome in amyloidosis
53945	Kyu2000	[X]Other acute renal failure
63277	L393.00	Acute renal failure following labour and delivery
867	7B01.00	Total nephrectomy
2471	K01x100	Nephrotic syndrome in diabetes mellitus
95176	1Z1E.11	CKD stage 3A without proteinuria
2266	K04..00	Acute renal failure
95571	1Z1D.11	CKD stage 3A with proteinuria
63760	SK05.11	Renal failure after crushing
105151	K055.00	Chronic kidney disease stage 5
512	K05..00	Chronic renal failure
12585	1Z14.00	Chronic kidney disease stage 5
104619	K053.00	Chronic kidney disease stage 3
12566	1Z12.00	Chronic kidney disease stage 3
29120	7B01400	Simple nephrectomy - other
21947	K017.00	Nephrotic syn difus mesangial prolifertiv glomerulonephritis
25582	K04z.00	Acute renal failure NOS
97198	K044.00	Acute renal failure due to urinary obstruction
94793	1Z1B.00	Chronic kidney disease stage 3 with proteinuria
57919	K043.00	Acute drug-induced renal failure
105739	K04..11	ARF - Acute renal failure
11554	SP15400	Renal failure as a complication of care
48121	7B01500	Transplant nephrectomy
6712	K050.00	End stage renal failure
1803	K011.00	Nephrotic syndrome with membranous glomerulonephritis
95123	1Z1C.00	Chronic kidney disease stage 3 without proteinuria
15780	K0z..00	Nephritis, nephrosis and nephrotic syndrome NOS
95145	1Z1B.11	CKD stage 3 with proteinuria
94373	K01y.00	Nephrotic syndrome with other pathological kidney lesions
29634	K013.00	Nephrotic syndrome with minimal change glomerulonephritis
22852	K015.00	Nephrotic syndrome, focal and segmental glomerular lesions
24676	SK08.00	Acute renal failure due to rhabdomyolysis
69433	L393200	Post-delivery acute renal failure with postnatal problem
2999	K01..00	Nephrotic syndrome
49150	K0y..00	Other specified nephritis, nephrosis or nephrotic syndrome
104963	K054.00	Chronic kidney disease stage 4

## Sheet: Chronic Liver Disease
medcode	readcode	Description
69204	J615100	Multilobular portal cirrhosis
50400	PB61600	Atresia of hepatic ducts
41096	A707100	Chronic viral hepatitis B without delta-agent
9029	J614100	Chronic active hepatitis
6863	J61..00	Cirrhosis and chronic liver disease
40567	J615600	Capsular portal cirrhosis
44120	J635600	Toxic liver disease with fibrosis and cirrhosis of liver
24813	A707000	Chronic viral hepatitis B with delta-agent
26319	G852200	Oesophageal varices in cirrhosis of the liver
7602	J617000	Chronic alcoholic hepatitis
15489	J614z00	Chronic hepatitis NOS
58630	J616z00	Biliary cirrhosis NOS
66534	J614400	Chronic lobular hepatitis
23578	J614000	Chronic persistent hepatitis
38389	PB61400	Atresia of bile duct
100474	J612.12	Laennec's cirrhosis
42843	J61y.00	Other non-alcoholic chronic liver disease
73482	J615D00	Bacterial portal cirrhosis
1754	J614.00	Chronic hepatitis
27438	J615700	Cardiac portal cirrhosis
6015	Jyu7100	[X]Other and unspecified cirrhosis of liver
8363	G852300	Oesophageal varices in alcoholic cirrhosis of the liver
55454	J615y00	Portal cirrhosis unspecified
47257	J615.11	Portal cirrhosis
15424	J616100	Secondary biliary cirrhosis
40963	J61y300	Portal fibrosis without cirrhosis
32277	A707X00	Chronic viral hepatitis, unspecified
26367	A707.00	Chronic viral hepatitis
22841	J615z11	Macronodular cirrhosis of liver
9494	J616.00	Biliary cirrhosis
19512	C310400	Glycogenosis with hepatic cirrhosis
50458	PB61412	Extrahepatic atresia of bile duct
65889	PB61411	Intrahepatic atresia of bile duct
44676	J615400	Fatty portal cirrhosis
40953	H55..11	Cirrhosis of lung
5638	J616000	Primary biliary cirrhosis
16725	J615.00	Cirrhosis - non alcoholic
1755	J614200	Chronic aggressive hepatitis
8206	C350012	Pigmentary cirrhosis of liver
102922	C370800	Cystic fibrosis related cirrhosis
48928	J615H00	Infectious cirrhosis NOS
1638	J615z13	Cirrhosis of liver NOS
100253	J615C00	Xanthomatous portal cirrhosis
92909	J615500	Hypertrophic portal cirrhosis
50444	PB61z00	Biliary atresia NOS
25597	PB61.00	Biliary atresia
4743	J612.00	Alcoholic cirrhosis of liver
31897	J62..00	Liver abscess and sequelae of chronic liver disease
30586	A707200	Chronic viral hepatitis C
16455	J615z00	Non-alcoholic cirrhosis NOS
96664	J615800	Juvenile portal cirrhosis
3450	J615300	Diffuse nodular cirrhosis
18739	J615z12	Cryptogenic cirrhosis of liver
33597	J61yz00	Other non-alcoholic chronic liver disease NOS
3216	J611.00	Acute alcoholic hepatitis
53877	J614y00	Chronic hepatitis unspecified
48102	J62y.00	Other sequelae of chronic liver disease
68376	J612.11	Florid cirrhosis
7957	J614111	Autoimmune chronic active hepatitis
10539	J61z.00	Chronic liver disease NOS

## Sheet: Chronic neurological disease
medcode	readcode	Description
24385	G671100	Chronic cerebral ischaemia
1433	G65..12	Transient ischaemic attack
504	G65..00	Transient cerebral ischaemia
10504	G64z300	Right sided cerebral infarction
47607	L440.11	CVA - cerebrovascular accident in the puerperium
24446	G63y100	Cerebral infarction due to embolism of precerebral arteries
56279	L440.12	Stroke in the puerperium
33543	G6X..00	Cerebrl infarctn due/unspcf occlusn or sten/cerebrl artrs
18604	G61..12	Stroke due to intracerebral haemorrhage
9985	G64z200	Left sided cerebral infarction
3149	G64z.00	Cerebral infarction NOS
6155	G64..13	Stroke due to cerebral arterial occlusion
7780	G667.00	Left sided CVA
23671	G63y000	Cerebral infarct due to thrombosis of precerebral arteries
5051	G61..00	Intracerebral haemorrhage
5363	G64..11	CVA - cerebral artery occlusion
569	G64..12	Infarction - cerebral
15788	G65zz00	Transient cerebral ischaemia NOS
1469	G66..00	Stroke and cerebrovascular accident unspecified
12833	G668.00	Right sided CVA
40758	G6W..00	Cereb infarct due unsp occlus/stenos precerebr arteries
1895	G65z.00	Transient cerebral ischaemia NOS
6116	G66..13	CVA - Cerebrovascular accident unspecified
6253	G66..12	Stroke unspecified
1298	G66..11	CVA unspecified
36717	G640000	Cerebral infarction due to thrombosis of cerebral arteries

## Sheet: Diabetes
medcode	readcode	Description
91943	C10EC11	Type I diabetes mellitus with polyneuropathy
101311	C10EC12	Insulin dependent diabetes mellitus with polyneuropathy
32193	C11y000	Steroid induced diabetes
64668	C10FJ11	Insulin treated Type II diabetes mellitus
106061	C10FP11	Type II diabetes mellitus with ketoacidotic coma
13279	C104y00	Other specified diabetes mellitus with renal complications
36633	C109K00	Hyperosmolar non-ketotic state in type 2 diabetes mellitus
99311	C10E111	Type I diabetes mellitus with ophthalmic complications
52236	C10A.00	Malnutrition-related diabetes mellitus
28769	66AV.00	Diabetic on insulin and oral treatment
17545	C108F11	Type I diabetes mellitus with diabetic cataract
17262	C109600	Non-insulin-dependent diabetes mellitus with retinopathy
18642	C10EH00	Type 1 diabetes mellitus with arthropathy
47649	C10E100	Type 1 diabetes mellitus with ophthalmic complications
62674	C10FA00	Type 2 diabetes mellitus with mononeuropathy
95992	C108A11	Type I diabetes mellitus without complication
42831	C10E200	Type 1 diabetes mellitus with neurological complications
61071	C109D12	Type 2 diabetes mellitus with hypoglycaemic coma
10692	C10EM00	Type 1 diabetes mellitus with ketoacidosis
69993	C10E600	Type 1 diabetes mellitus with gangrene
26054	C10FL00	Type 2 diabetes mellitus with persistent proteinuria
47582	C10E000	Type 1 diabetes mellitus with renal complications
93878	C10E511	Type I diabetes mellitus with ulcer
97849	C10E912	Insulin dependent diabetes maturity onset
39317	C106100	Diabetes mellitus, adult onset, + neurological manifestation
37806	C10FF00	Type 2 diabetes mellitus with peripheral angiopathy
45491	C10z.00	Diabetes mellitus with unspecified complication
10098	C10yy00	Other specified diabetes mellitus with other spec comps
99231	C108B11	Type I diabetes mellitus with mononeuropathy
98616	C10F211	Type II diabetes mellitus with neurological complications
66145	C10EN11	Type I diabetes mellitus with ketoacidotic coma
44260	C108F00	Insulin dependent diabetes mellitus with diabetic cataract
43921	C10E400	Unstable type 1 diabetes mellitus
44443	C108500	Insulin dependent diabetes mellitus with ulcer
56448	C108A00	Insulin-dependent diabetes without complication
40401	C109500	Non-insulin dependent diabetes mellitus with gangrene
49074	C10F400	Type 2 diabetes mellitus with ulcer
61523	C106y00	Other specified diabetes mellitus with neurological comps
65062	C103z00	Diabetes mellitus NOS with ketoacidotic coma
42505	C101z00	Diabetes mellitus NOS with ketoacidosis
12455	C10E.11	Type I diabetes mellitus
63357	C107100	Diabetes mellitus, adult, + peripheral circulatory disorder
21983	C108012	Type 1 diabetes mellitus with renal complications
35399	C107.00	Diabetes mellitus with peripheral circulatory disorder
18683	C10E500	Type 1 diabetes mellitus with ulcer
18278	C109J00	Insulin treated Type 2 diabetes mellitus
43857	C10M.00	Lipoatrophic diabetes mellitus
50527	C10FB11	Type II diabetes mellitus with polyneuropathy
99716	C10EE12	Insulin dependent diabetes mellitus with hypoglycaemic coma
11551	C10B.00	Diabetes mellitus induced by steroids
22487	C10N.00	Secondary diabetes mellitus
60499	C108600	Insulin dependent diabetes mellitus with gangrene
758	C10F.00	Type 2 diabetes mellitus
36695	C10D.00	Diabetes mellitus autosomal dominant type 2
24693	C109G00	Non-insulin dependent diabetes mellitus with arthropathy
33969	C10A100	Malnutrition-related diabetes mellitus with ketoacidosis
7795	C106.12	Diabetes mellitus with neuropathy
16491	C106.13	Diabetes mellitus with polyneuropathy
46301	C10EC00	Type 1 diabetes mellitus with polyneuropathy
1407	C10FJ00	Insulin treated Type 2 diabetes mellitus
51756	C10FP00	Type 2 diabetes mellitus with ketoacidotic coma
18390	C10FM00	Type 2 diabetes mellitus with persistent microalbuminuria
10418	C10ED00	Type 1 diabetes mellitus with nephropathy
62352	C108H11	Type I diabetes mellitus with arthropathy
58604	C109611	Type II diabetes mellitus with retinopathy
42762	C109612	Type 2 diabetes mellitus with retinopathy
64357	C10zz00	Diabetes mellitus NOS with unspecified complication
95351	C10FA11	Type II diabetes mellitus with mononeuropathy
50960	L180500	Pre-existing diabetes mellitus, insulin-dependent
102112	C10E611	Type I diabetes mellitus with gangrene
56268	C109D11	Type II diabetes mellitus with hypoglycaemic coma
64446	C108G00	Insulin dependent diab mell with peripheral angiopathy
62613	C10EA11	Type I diabetes mellitus without complication
24694	C108B00	Insulin dependent diabetes mellitus with mononeuropathy
34268	C10F200	Type 2 diabetes mellitus with neurological complications
34912	C109400	Non-insulin dependent diabetes mellitus with ulcer
25591	C10FQ00	Type 2 diabetes mellitus with exudative maculopathy
47954	C10F900	Type 2 diabetes mellitus without complication
51957	C108511	Type I diabetes mellitus with ulcer
38617	C101y00	Other specified diabetes mellitus with ketoacidosis
65025	C107z00	Diabetes mellitus NOS with peripheral circulatory disorder
34283	C105z00	Diabetes mellitus NOS with ophthalmic manifestation
46850	C108811	Type I diabetes mellitus - poor control
45914	C108812	Type 1 diabetes mellitus - poor control
98723	C10FD11	Type II diabetes mellitus with hypoglycaemic coma
52212	Cyu2.00	[X]Diabetes mellitus
102163	C10ED12	Insulin dependent diabetes mellitus with nephropathy
91942	C10E311	Type I diabetes mellitus with multiple complications
45276	C10E312	Insulin dependent diabetes mellitus with multiple complicat
32556	C107.12	Diabetes with gangrene
32403	C107.11	Diabetes mellitus with gangrene
6509	C108700	Insulin dependent diabetes mellitus with retinopathy
59253	C10FG00	Type 2 diabetes mellitus with arthropathy
35288	C10E800	Type 1 diabetes mellitus - poor control
68105	C10EB00	Type 1 diabetes mellitus with mononeuropathy
37648	C109J11	Insulin treated non-insulin dependent diabetes mellitus
18264	C109J12	Insulin treated Type II diabetes mellitus
50429	C109100	Non-insulin-dependent diabetes mellitus with ophthalm comps
18425	C10FB00	Type 2 diabetes mellitus with polyneuropathy
39070	C10EE00	Type 1 diabetes mellitus with hypoglycaemic coma
102946	C10E012	Insulin-dependent diabetes mellitus with renal complications
48192	C109E11	Type II diabetes mellitus with diabetic cataract
22871	C10EP00	Type 1 diabetes mellitus with exudative maculopathy
57621	C108D00	Insulin dependent diabetes mellitus with nephropathy
54212	C109F00	Non-insulin-dependent d m with peripheral angiopath
16230	C106.00	Diabetes mellitus with neurological manifestation
68843	C103100	Diabetes mellitus, adult onset, with ketoacidotic coma
70316	C109112	Type 2 diabetes mellitus with ophthalmic complications
59725	C109111	Type II diabetes mellitus with ophthalmic complications
66872	C108D11	Type I diabetes mellitus with nephropathy
57278	C10F011	Type II diabetes mellitus with renal complications
64571	C109C11	Type II diabetes mellitus with nephropathy
24836	C109C12	Type 2 diabetes mellitus with nephropathy
63762	C10z100	Diabetes mellitus, adult onset, + unspecified complication
85991	C10FM11	Type II diabetes mellitus with persistent microalbuminuria
65616	C108H00	Insulin dependent diabetes mellitus with arthropathy
50225	C109011	Type II diabetes mellitus with renal complications
93380	C10N100	Cystic fibrosis related diabetes mellitus
50609	L180600	Pre-existing diabetes mellitus, non-insulin-dependent
55842	C109200	Non-insulin-dependent diabetes mellitus with neuro comps
30294	C10EL00	Type 1 diabetes mellitus with persistent microalbuminuria
65267	C10F300	Type 2 diabetes mellitus with multiple complications
35105	C104100	Diabetes mellitus, adult onset, with renal manifestation
69676	C10EA00	Type 1 diabetes mellitus without complication
33254	C105.00	Diabetes mellitus with ophthalmic manifestation
15690	C103.00	Diabetes mellitus with ketoacidotic coma
41389	C105100	Diabetes mellitus, adult onset, + ophthalmic manifestation
62146	C109300	Non-insulin-dependent diabetes mellitus with multiple comps
47377	C105y00	Other specified diabetes mellitus with ophthalmic complicatn
100292	Cyu2300	[X]Unspecified diabetes mellitus with renal complications
65704	C109412	Type 2 diabetes mellitus with ulcer
55075	C109411	Type II diabetes mellitus with ulcer
41716	C108C00	Insulin dependent diabetes mellitus with polyneuropathy
69124	C107300	IDDM with peripheral circulatory disorder
61829	C108212	Type 1 diabetes mellitus with neurological complications
49146	C108211	Type I diabetes mellitus with neurological complications
1038	C100011	Insulin dependent diabetes mellitus
53392	C10F911	Type II diabetes mellitus without complication
99719	C10EA12	Insulin-dependent diabetes without complication
94383	C10N000	Secondary diabetes mellitus without complication
100770	C10EF12	Insulin dependent diabetes mellitus with diabetic cataract
41686	Cyu2000	[X]Other specified diabetes mellitus
49276	C108100	Insulin-dependent diabetes mellitus with ophthalmic comps
40682	C10E900	Type 1 diabetes mellitus maturity onset
46917	C10FD00	Type 2 diabetes mellitus with hypoglycaemic coma
47650	C10E300	Type 1 diabetes mellitus with multiple complications
43139	C102100	Diabetes mellitus, adult onset, with hyperosmolar coma
12640	C10FC00	Type 2 diabetes mellitus with nephropathy
18230	C108J12	Type 1 diabetes mellitus with neuropathic arthropathy
60208	C108J11	Type I diabetes mellitus with neuropathic arthropathy
44779	C109E12	Type 2 diabetes mellitus with diabetic cataract
41049	C108712	Type 1 diabetes mellitus with retinopathy
38161	C108711	Type I diabetes mellitus with retinopathy
103902	C10FG11	Type II diabetes mellitus with arthropathy
54899	C109F11	Type II diabetes mellitus with peripheral angiopathy
60699	C109F12	Type 2 diabetes mellitus with peripheral angiopathy
72702	C10E812	Insulin dependent diabetes mellitus - poor control
105337	C10E811	Type I diabetes mellitus - poor control
105784	C109912	Type 2 diabetes mellitus without complication
54600	C10E412	Unstable insulin dependent diabetes mellitus
49949	C10E411	Unstable type I diabetes mellitus
66675	C10A000	Malnutrition-related diabetes mellitus with coma
30323	C10EK00	Type 1 diabetes mellitus with persistent proteinuria
18777	C10F000	Type 2 diabetes mellitus with renal complications
59365	C109C00	Non-insulin dependent diabetes mellitus with nephropathy
12736	C10F500	Type 2 diabetes mellitus with gangrene
23479	C350011	Bronzed diabetes
93468	C10EG00	Type 1 diabetes mellitus with peripheral angiopathy
2471	K01x100	Nephrotic syndrome in diabetes mellitus
66965	C109H12	Type 2 diabetes mellitus with neuropathic arthropathy
47816	C109H11	Type II diabetes mellitus with neuropathic arthropathy
67905	C109211	Type II diabetes mellitus with neurological complications
45919	C109212	Type 2 diabetes mellitus with neurological complications
102620	C10EL11	Type I diabetes mellitus with persistent microalbuminuria
43227	C10F311	Type II diabetes mellitus with multiple complications
33807	C107200	Diabetes mellitus, adult with gangrene
49655	C10F611	Type II diabetes mellitus with retinopathy
106528	C10FN11	Type II diabetes mellitus with ketoacidosis
52283	C108200	Insulin-dependent diabetes mellitus with neurological comps
22023	66AJz00	Diabetic - poor control NOS
31310	C108900	Insulin dependent diabetes maturity onset
44982	C10FE00	Type 2 diabetes mellitus with diabetic cataract
4513	C109.00	Non-insulin dependent diabetes mellitus
47321	C10F100	Type 2 diabetes mellitus with ophthalmic complications
1682	C101.00	Diabetes mellitus with ketoacidosis
9013	66AJ.11	Unstable diabetes
16502	C104.00	Diabetes mellitus with renal manifestation
22573	C106z00	Diabetes mellitus NOS with neurological manifestation
64283	C10zy00	Other specified diabetes mellitus with unspecified comps
68390	C108512	Type 1 diabetes mellitus with ulcer
711	C10..00	Diabetes mellitus
47315	C10F711	Type II diabetes mellitus - poor control
61122	C10H.00	Diabetes mellitus induced by non-steroid drugs
104323	C10F511	Type II diabetes mellitus with gangrene
24458	C109711	Type II diabetes mellitus - poor control
45913	C109712	Type 2 diabetes mellitus - poor control
13071	66AI.00	Diabetic - good control
17858	C108.12	Type 1 diabetes mellitus
24423	C108.13	Type I diabetes mellitus
18505	C108.11	IDDM-Insulin dependent diabetes mellitus
50813	C109A11	Type II diabetes mellitus with mononeuropathy
102201	C10FC11	Type II diabetes mellitus with nephropathy
55431	L180X00	Pre-existing diabetes mellitus, unspecified
69278	C109E00	Non-insulin depend diabetes mellitus with diabetic cataract
95343	C10E711	Type I diabetes mellitus with retinopathy
93875	C10E712	Insulin dependent diabetes mellitus with retinopathy
2478	66AJ100	Brittle diabetes
52303	C109000	Non-insulin-dependent diabetes mellitus with renal comps
54008	C10EJ00	Type 1 diabetes mellitus with neuropathic arthropathy
44440	C108E00	Insulin dependent diabetes mellitus with hypoglycaemic coma
29979	C109900	Non-insulin-dependent diabetes mellitus without complication
45467	C109B00	Non-insulin dependent diabetes mellitus with polyneuropathy
49554	C10EF00	Type 1 diabetes mellitus with diabetic cataract
59288	C103y00	Other specified diabetes mellitus with coma
98704	C10E512	Insulin dependent diabetes mellitus with ulcer
7563	66A3.00	Diabetic on diet only
8842	66A5.00	Diabetic on insulin
56803	C107400	NIDDM with peripheral circulatory disorder
70448	C107000	Diabetes mellitus, juvenile +peripheral circulatory disorder
60107	C108411	Unstable type I diabetes mellitus
63371	C10y100	Diabetes mellitus, adult, + other specified manifestation
97894	C10EP11	Type I diabetes mellitus with exudative maculopathy
2378	66AJ.00	Diabetic - poor control
52104	C108300	Insulin dependent diabetes mellitus with multiple complicatn
46290	C108y00	Other specified diabetes mellitus with multiple comps
46150	C109512	Type 2 diabetes mellitus with gangrene
14803	C100100	Diabetes mellitus, adult onset, no mention of complication
18496	C10F600	Type 2 diabetes mellitus with retinopathy
21482	C102.00	Diabetes mellitus with hyperosmolar coma
32627	C10FN00	Type 2 diabetes mellitus with ketoacidosis
51261	C10E.12	Insulin dependent diabetes mellitus
38986	C100.00	Diabetes mellitus with no mention of complication
35107	C104z00	Diabetes mellitus with nephropathy NOS
72345	C102z00	Diabetes mellitus NOS with hyperosmolar coma
63017	C108911	Type I diabetes mellitus maturity onset
97446	C108912	Type 1 diabetes mellitus maturity onset
93727	C10FE11	Type II diabetes mellitus with diabetic cataract
5884	C109.11	NIDDM - Non-insulin dependent diabetes mellitus
18219	C109.13	Type II diabetes mellitus
17859	C109.12	Type 2 diabetes mellitus
100964	C10F111	Type II diabetes mellitus with ophthalmic complications
61344	C108011	Type I diabetes mellitus with renal complications
98071	C10E112	Insulin-dependent diabetes mellitus with ophthalmic comps
33343	C10y.00	Diabetes mellitus with other specified manifestation
101735	C10E212	Insulin-dependent diabetes mellitus with neurological comps
43785	C109D00	Non-insulin dependent diabetes mellitus with hypoglyca coma
62209	C10EM11	Type I diabetes mellitus with ketoacidosis
60796	C10FL11	Type II diabetes mellitus with persistent proteinuria
100347	C10A500	Malnutritn-relat diabetes melitus wth periph circul complctn
8403	C109700	Non-insulin dependent diabetes mellitus - poor control
1647	C108.00	Insulin dependent diabetes mellitus
72320	C109A00	Non-insulin dependent diabetes mellitus with mononeuropathy
95636	C10ER00	Latent autoimmune diabetes mellitus in adult
54856	C101100	Diabetes mellitus, adult onset, with ketoacidosis
96506	C10G000	Secondary pancreatic diabetes mellitus without complication
63690	C10FR00	Type 2 diabetes mellitus with gastroparesis
97474	C108412	Unstable type 1 diabetes mellitus
40837	C10EN00	Type 1 diabetes mellitus with ketoacidotic coma
506	C100112	Non-insulin dependent diabetes mellitus
18209	C109012	Type 2 diabetes mellitus with renal complications
42729	C108E11	Type I diabetes mellitus with hypoglycaemic coma
70766	C108E12	Type 1 diabetes mellitus with hypoglycaemic coma
47409	C109B11	Type II diabetes mellitus with polyneuropathy
70821	C10yz00	Diabetes mellitus NOS with other specified manifestation
62107	C109511	Type II diabetes mellitus with gangrene
91646	C10F411	Type II diabetes mellitus with ulcer
26108	C10B000	Steroid induced diabetes mellitus without complication
26855	C108400	Unstable insulin dependent diabetes mellitus
46963	C108000	Insulin-dependent diabetes mellitus with renal complications
18387	C10E700	Type 1 diabetes mellitus with retinopathy
64449	C108z00	Unspecified diabetes mellitus with multiple complications
51697	C10G.00	Secondary pancreatic diabetes mellitus
1549	C10E.00	Type 1 diabetes mellitus
43453	C10C.00	Diabetes mellitus autosomal dominant
25627	C10F700	Type 2 diabetes mellitus - poor control
11848	C314.11	Renal diabetes
55239	C10EQ00	Type 1 diabetes mellitus with gastroparesis
18143	C109G11	Type II diabetes mellitus with arthropathy
102740	C108112	Type 1 diabetes mellitus with ophthalmic complications
35385	C10FH00	Type 2 diabetes mellitus with neuropathic arthropathy
104639	C10FF11	Type II diabetes mellitus with peripheral angiopathy
22884	C10F.11	Type II diabetes mellitus
49869	C109G12	Type 2 diabetes mellitus with arthropathy
96235	C10E911	Type I diabetes mellitus maturity onset

## Sheet: Immunosuppression
medcode	readcode	Description
15386	7L16100	Intravenous chemotherapy
105336	7L1d400	Electrochemotherapy
70290	5A7..00	Radiomimetic chemotherapy
19467	8BAJ.00	Pre-operative chemotherapy
783	8BAD.00	Chemotherapy
104142	8BAl.00	Neoadjuvant chemotherapy
72850	5971	Extern.beam+intern.radiotherap
69387	5974	Ext.beam-surgery+chemotherapy
18675	8BAK.00	Post-operartive chemotherapy
64143	597Z.00	Combined radiotherapy NOS
73172	5A7Z.00	Radio-chemotherapy NOS
51959	8BAI.00	Ambulatory chemotherapy
28809	8BAM.00	Combined post-operative chemotherapy and radiotherapy
4247	8BAD100	TB chemotherapy
98882	5A74.00	Radio-chemo.: I-V route
42854	Z6E2.00	Photochemotherapy
5019	8BAD000	Cancer chemotherapy
105324	A789800	HIV disease resulting in multiple malignant neoplasms
5333	65N..00	Prophylactic chemotherapy
72978	597..00	Combined radiotherapy
4944	B630.00	Multiple myeloma
51781	ZVu3L00	[X]Other chemotherapy
28071	7L10200	Continuous infusion of chemotherapy
18744	BBn0.11	[M]Multiple myeloma
45500	ZV07300	[V]Other prophylactic chemotherapy
30264	7L19300	Subcutaneous chemotherapy
51787	5975	Ext.beam + chemotherapy
40490	7046200	Intrathecal chemotherapy
31489	ZV58800	[V]Chemotherapy session for neoplasm
100865	7G0E300	Combined photochemotherapy and UVB light therapy to skin
37123	7L18200	Intramuscular chemotherapy
14887	8BA5.00	Oral chemotherapy
26149	8CV1.00	Chemotherapy started
20381	ZV58100	[V]Maintenance chemotherapy
93602	7G0E200	Combined photochemotherapy and UVA light therapy to skin
34155	65NZ.00	Prophylactic chemotherapy NOS
67575	A788W00	HIV disease resulting in unspecified malignant neoplasm

## Sheet: Asplenia
medcode	readcode	Description
57397	D106z00	Sickle-cell anaemia NOS
23519	D106.00	Sickle-cell anaemia
10505	PK01.11	Asplenia
26338	PK0..00	Anomalies of spleen
59625	PK0z.00	Anomalies of spleen NOS
49820	42e0.00	Homozygous SS genotype
